# Supplementary material for: CB1R regulates soluble leptin receptor levels via CHOP, contributing to hepatic leptin resistance
Source: eLife. 2020 Nov 19;9:e60771. doi: 10.7554/eLife.60771 (PMC7728447; doi:10.7554/eLife.60771)
Supplement: Figure 1—figure supplement 1—source data 1. [file elife-60771-fig1-figsupp1-data1.xlsx]

## Sheet: Figure 1 - Figure Supplement 1B
Cont.	AAV-LEPR	Cont.	AAV-LEPR	Cont.	AAV-LEPR
1	1.67161	1	1.40967	1	1.24202
1.04343	2.14612	0.816079	1.70738	1.04692	1.49141
1.37281	2.32425	0.829266	1.84366	1.14151	1.5024
