# Supplementary material for: CB1R regulates soluble leptin receptor levels via CHOP, contributing to hepatic leptin resistance
Source: eLife. 2020 Nov 19;9:e60771. doi: 10.7554/eLife.60771 (PMC7728447; doi:10.7554/eLife.60771)
Supplement: Figure 6—figure supplement 2—source data 1. [file elife-60771-fig6-figsupp2-data1.xlsx]

## Sheet: Figure 6 - Figure Supplement 2A
STD	HFD	HFD +JD5037	STD	HFD
0.93	0.52	1.54114	1.1	0.87
1	0.8	0.808881	0.84	0.66
1.27	0.49	1.10496	1.1	0.81
0.84	0.5	1.32317	0.98	0.7
0.944965	0.57		1.06585	0.473685
0.919125	0.48		1.19914	0.551717
1.15135	0.714002		0.883927	0.647073
0.988971	0.657016		0.921464	0.927874
1.06733	0.588046		0.960595	0.308213
1.14393	0.643495			0.518351
1.05995	0.526316
0.781328

## Sheet: Figure 6 - Figure Supplement 2D
STD	HFD	HFD +JD5037	STD	HFD
1.38152	0.425482	1.59584	0.821061	0.28495
1.55387	0.162684	4.12736	1.38591	0.60569
0.848324	0.062303	1.39067	0.78876	1.98214
0.475142	0.637466	1.21277	0.880066	1.22632
0.741145	0.030588	0.724824	0.883142	0.265632
			1.24106	1.18058

## Sheet: Figure 6 - Figure Supplement 2E
STD	HFD
1.15189	0.533663
0.820173	0.372161
0.948684	0.407254
0.860949	0.49107
1.29594	0.544876
	0.988971
	1.08975
	0.723969
	1.04536
	1.10496

## Sheet: Figure 6 - Figure Supplement 2G
STD	HFD
1.36907	0.097004
0.630931	0.115521
0.537626	0.001698
1.14024	0.001078
1.15326	0.112348
1.16887	0.1453
	0.208904
	0.104174
	0.343454
	0.334132
